# Supplementary material for: Molecular Evolution of the Fusion (F) Genes in Human Parainfluenza Virus Type 2
Source: Microorganisms. 2025 Feb 12;13(2):399. doi: 10.3390/microorganisms13020399 (PMC11857903; doi:10.3390/microorganisms13020399)
Supplement: Supplementary file 1 [file microorganisms-13-00399-s001.zip]

Archive with 1 entries (1 files):
- table_S_20250107.xlsx
