# Supplementary material for: Molecular Evolution of the Fusion (F) Genes in Human Parainfluenza Virus Type 2
Source: Microorganisms. 2025 Feb 12;13(2):399. doi: 10.3390/microorganisms13020399 (PMC11857903; doi:10.3390/microorganisms13020399)
Supplement: Supplementary file 1 [file microorganisms-13-00399-s001.zip › table_S_20250107.xlsx]

## Sheet: Table S1
Table S1. Detailed data on the strains used in this study
GenBank Accesion No.	Isolated/collected year	Country	Cluster
NC_003443	1955	USA
KT315667	2014	Croatia	1
MF077312	2017	USA	1
MG460767	2016	Croatia	1
MG460769	2016	Croatia	1
MG460770	2016	Croatia	1
MG460772	2016	Croatia	1
MG460773	2016	Croatia	1
MG460778	2016	Croatia	1
MG460779	2016	Croatia	1
MG460781	2016	Croatia	1
MG460782	2016	Croatia	1
MG460783	2017	Croatia	1
MG836419	2016	Croatia	1
MH892406	2014	Netherlands	1
MN369034	2018	USA	1
OM451137	2019	China	1
KY986645	2015	USA	1
KY986646	2015	USA	1
LC720864	2018	Japan	1
LC720866	2019	Japan	1
LC720868	2019	Japan	1
LC720869	2019	Japan	1
LC720870	2021	Japan	1
MG460768	2016	Croatia	1
MG460771	2016	Croatia	1
MG460776	2016	Croatia	1
MG460777	2016	Croatia	1
MG460780	2016	Croatia	1
MG460785	2017	Croatia	1
MK167022	2016	USA	1
MK167025	2016	USA	1
MT118716	2019	USA	1
OL519582	2018	China	1
KY674972	2016	USA	1
KY674961	2016	USA	1
KY674970	2016	USA	1
LC654458	2016	USA	1
LC720867	2018	Japan	1
MF077313	2017	USA	1
MF163151	2015	Croatia	1
MG460766	2016	Croatia	1
MG836416	2014	Croatia	1
MG836417	2015	Croatia	1
MG836418	2015	Croatia	1
MH828710	2014	Vietnam	1
MK167028	2016	USA	1
DQ072586	2001	France	1
DQ072587	2001	France	1
DQ072588	2001	France	1
DQ072589	1997	France	1
DQ072590	1997	France	1
KY674947	2016	USA	1
KY674948	2016	USA	1
LC720865	2018	Japan	1
MF077311	2016	USA	1
MW575645	2017	China	1
AF533010	1994	USA	1
AF533011	1998	USA	2
KM190939	2011	Thailand	2
KT315661	2012	Croatia	2
KT315665	2012	Croatia	2
KT315666	2014	Croatia	2
KY674944	2016	USA	2
KY674950	2016	USA	2
KY674958	2016	USA	2
KY674965	2016	USA	2
KY674969	2016	USA	2
MH828711	2014	Vietnam	2
MH828712	2015	Vietnam	2
MT118675	2018	USA	2
MW575644	2017	China	2
KT315655	2011	Croatia	2
KT315656	2011	Croatia	2
KT315658	2011	Croatia	2
KT315663	2012	Croatia	2
KT595232	2012	Croatia	2
KT595233	2012	Croatia	2
KY674955	2016	USA	2
KY674956	2016	USA	2
KY674962	2016	USA	2
KY674968	2016	USA	2
KY674971	2016	USA	2
KY967352	2015	USA	2
KY986644	2015	USA	2
KT315657	2011	Croatia	2
KT315660	2012	Croatia	2
KT315664	2012	Croatia	2
KY674957	2016	USA	2
KY674960	2016	USA	2
MG460774	2016	Croatia	2
MG460775	2016	Croatia	2
MG460784	2017	Croatia	2
MH892405	2014	Netherlands	2
MK167023	2016	USA	2
MK167029	2016	USA	2
KY674946	2016	USA	2
MG836421	2011	Croatia	2
MG836422	2011	Croatia	2
MG836424	2012	Croatia	2
MG836425	2014	Croatia	2
MH006623	2009	Vietnam	2

## Sheet: Table S2
Table S2. Parameters used in the BMCMC analyses.
	Cluster	Substitution Models	Ganma shape	Proportion invariant	Clock Models	Demographic Models	Chain Length	Log Every
Time-scaled tree Evolutionary rate	Total HPIV2	TPM1uf + G	-	0.296	Random Local Clock	Coalescent Constant	300000000	1000
	Total HPIV2	TPM1uf + G	0.321	-	Random Local Clock	Bayesian Skyline	100000000	1000
Bayesian skyline plot	Cluster 1	HKY+I	-	0.753	Strict Clock	Bayesian Skyline	10000000	5000
	Cluster 2	HKY+G	0.455	-	Random Local Clock	Bayesian Skyline	100000000	1000

## Sheet: Table S3
Table S3. Conformational epitopes of the HPIV2 F protein.
Cluster	Strain	Collection year	Chain	Residue
Prototype	NC_003443	1955	chain A	22-28, 34-41, 62-68, 102-108, 182-192, 283-289, 292-295,
				308-312, 314-322, 324-326, 340-352, 354-357, 364-373,
				392-398, 420-425, 448-492, 496-518
			chain B	22-28, 34-41, 61-68, 102-108, 181-192, 283-289, 292-295,
				308-312, 314-322, 324-326, 340-352, 354-357, 366-373,
				392-398, 420-425, 448-492, 496-518
			chain C	22-28, 34-41, 61-68, 101-108, 181-192, 283-289, 292-295,
				308-312, 314-322, 324-326, 340-352, 354-357, 367-373,
				392-398, 420-425, 448-493, 496-518
Cluster 1	AF533010	1994	chain A	22-28, 35-41, 43-46, 61-70, 104-106, 182-194, 281-289,
				292-296, 308-312, 314-322, 324-326, 330-334, 340-352,
				354-358, 365-373,392-398, 420-423, 448-490, 496-518
			chain B	22-28, 35-41, 43-46, 61-70, 104-106, 182-194, 281-289,
				292-294, 308-312, 314-322, 324-326, 340-352,
				354-357, 365-373,392-398, 420-423, 449-493, 496-518
			chain C	22-28, 35-46, 61-70, 103-106, 182-194, 281-289,
				292-295, 308-312, 314-322, 341-347, 349-352,
				354-358, 365-373,392-398, 420-423, 448-490, 496-518
Cluster 2	AF533011	1998	chain A	22-29, 34-41, 103-106, 182-188, 190-192, 226-229,
				250-258, 283-289, 291-296, 306-312, 314-322, 341-352,
				354-356, 364-376, 384-388, 392-395, 397-404, 420-424,
				430-433, 447-490, 498-518
			chain B	22-29, 34-43, 103-106, 182-188, 190-192, 226-229,
				253-257, 282-289, 291-296, 306-312, 314-322, 341-352,
				354-357, 364-376, 384-388, 390-404, 420-425,
				447-490, 498-518
			chain C	22-29, 34-43, 103-107, 182-188, 190-192, 236-238,
				250-258, 283-289, 291-296, 307-312, 314-322, 341-352,
				354-357, 364-376, 384-388, 392-395, 397-404, 420-424,
				447-490, 497-518
